# Supplementary material for: Engineering of Thermal Stability in a Cold-Active Oligo-1,6-Glucosidase from Exiguobacterium sibiricum with Unusual Amino Acid Content
Source: Biomolecules. 2021 Aug 17;11(8):1229. doi: 10.3390/biom11081229 (PMC8392543; doi:10.3390/biom11081229)
Supplement: Supplementary file 1 [file biomolecules-11-01229-s001.zip]

Archive with 1 entries (1 files):
- biomolecules-1303225-supplementary.pdf
